# Supplementary material for: Assessing Automated Facial Action Unit Detection Systems for Analyzing Cross-Domain Facial Expression Databases
Source: Sensors (Basel). 2021 Jun 20;21(12):4222. doi: 10.3390/s21124222 (PMC8235167; doi:10.3390/s21124222)
Supplement: Supplementary file 1 [file sensors-21-04222-s001.zip]

Archive with 1 entries (1 files):
- sensors-1218699-supplementary.pdf
